# Supplementary material for: Combined model-free and model-sensitive reinforcement learning in non-human primates
Source: PLoS Comput Biol. 2020 Jun 22;16(6):e1007944. doi: 10.1371/journal.pcbi.1007944 (PMC7332075; doi:10.1371/journal.pcbi.1007944)
Supplement: S2 Dataset — An Excel file where the variables present in the main dataset file are detailed for users to understand their meaning. (XLSX) [file pcbi.1007944.s018.xlsx]

## Sheet: PreparedData
Variables		Explanation
subject_for_analysis		Subject for analysis (1= Subject C; 2= Subject J)
PreparedData		All behavioural data (raw and preprocessed for analysis);
	TotalNumTrials	Total number of trials for Monkeylogic within the session (including error trials / no response trials / after stopping recordings...)
	indxNoRespTrials	index of no response trial (TrialError==1)
	NumNoRespTrials	Total number of no response trials (TrialError==1)
	indxBreakFixTrials	index of break fixation trials (TrialError==3)
	NumBreakFixTrials	Total number of break fixation trials (TrialError==3)
	indxNoFixTrials	index of no fixation trial (TrialError==4)
	NumNoFixTrials	Total number of no fixation trials (TrialError==4)
	indxEarlyRespTrials	index of early response trial (TrialError==5)
	NumEarlyRespTrials	Total number of early response trials (TrialError==5)
	indxWrongLocatTrials	index of wrong side (meaning side not available for response) response trial (TrialError==8)
	NumWrongLocatTrials	Total number of wrong side response trials (TrialError==8)
	indxGoodTrials	index of good trials for analysis (TrialError==0 | TrialError==6)
	NumGoodTrials	Total number of good trials for analysis (TrialError==0 | TrialError==6)
	TrialType	1 == choice level 1 and choice level 2 trial / 2 == forced choice level 1 and choice level 2 trial / 3 == choice level 1 and forced choice level 2 trial
	Lowerbound	lower bound values for reward of random walk levels (Big / Medium / Low)
	Upperbound	upper bound values for reward of random walk levels (Big / Medium / Low)
	PicChosen1	first-stage chosen picture (1==Pic A or car picture; 2==PicB or water can picture)
	SideResp1	chosen side of first-stage response; 1==left / 2==right / 3==down / 4==up
	RT1	reaction time for first-stage as derived by event code 24 minus event code 23
	ZscoreRT1	see "methods"
	ZscoreLogRT1	see "methods"
	TimeToEyeFix1	time to first eye-fixation at first-stage provided by Monkeylogic
	ZscoreTimeToEyeFix1	zscore(TimeToEyeFix1)
	Transition	transition (1==common; 2==rare)
	PicChosen2	second-stage chosen picture (3==Pic C or red and white stripes / 4==PicD or brussels sprouts / 5==PicE or white and blue stripes / 6==PicF or fruit)
	s2	second-stage state (2==brown ; 3==violet)
	SideResp2	chosen side of second-stage response; 1==left / 2==right / 3==down / 4==up
	RT2	reaction time for second-stage as derived by event code 34 minus event code 33
	ZscoreRT2	see "methods"
	ZscoreLogRT2	see "methods"
	TimeToEyeFix2	time to first eye-fixation at second-stage derived by monkeylogic
	ZscoreTimeToEyeFix2	zscore(TimeToEyeFix2)
	PayRew2	reward in ms provided at second-stage
	RandomWalkPayRew2	random walks with PayRew2 for each second-stage option (columns are PicC PicD PicE PicF)
	RandomWalkLevelsRew2	random walks in terms of reward level (high==1 / medium==2 / low==3) for each second-stage option (columns are PicC PicD PicE PicF)
	LevelRew2	reward provided in levels (high==1 / medium==2 / low==3)

## Sheet: QuantBehavData
Variables
NlogL	negative log likelihood of the model fitting
ChoiceNlogL	choice negative log likelihood
Param	Parameters (Charlie: alpha / beta1 / beta2 / kappa / L1 / L2 / L3 / w; Jacob: alpha / beta1 / beta2 / kappa1 / kappa2 / L1 / L2 / L3 / w)
Hessian	hessian for the parameters
SE_Param	standard errors for the parameters
	Note: learning rate for first-stage==alpha1 and second-stage (alpha2) choice; alpha if alpha1==alpha2; inverse temperature for first-stage (beta1) and second-stage (beta2) choice; beta if beta1==beta2; perseveration for first-stage (kappa1) and second-stage (kappa2) choice; kappa if kappa1==kappa2; eligibility trace (lambda); L1, L2 and L3 are the reinforcement strength (or aversion) for high, me…
	Note: QuantBehavData was derived by the best fitting Hybrid+ models; see methods for details
